# Supplementary material for: The physiology of drought stress in grapevine: towards an integrative definition of drought tolerance
Source: J Exp Bot. 2020 May 20;71(16):4658–76. doi: 10.1093/jxb/eraa245 (PMC7410189; doi:10.1093/jxb/eraa245)
Supplement: eraa245_suppl_Supplementary_Table_S1 [file eraa245_suppl_supplementary_table_s1.xlsx]

## Sheet: SupplementaryTable1
Variety	Season	Midday Stem Water Potential	Stress level	Yield									Soluble Solids			Titratable Acidity			Anthocyanins									Tannins									Reference
		MPa		tones/ha	Sig.	%	kg/vine	Sig.	%	g/bery	Sig.	%	∘Brix	Sig.	%	g/L	Sig.	%	mg/berry	Sig.	%	mg/g berry	Sig.	%	Wine mg/L	Sig.	%	mg/berry	Sig.	%	mg/g berry	Sig.	%	Wine mg/L	Sig.	%
Cabernet Sauvignon	2014	–0.83	Control										21.5	ns	0	3.4	ns	0							466	c	0							829.5	ab	0	Talaverano I, Valdés E, Moreno D, et al (2017) The combined effect of water status and crop level on Tempranillo wine volatiles. J Sci Food Agric 97:1533–1542. doi: 10.1002/jsfa.7898; Cáceres-Mella A, Ribalta-Pizarro C, Villalobos-González L, et al (2018) Controlled water deficit modifies the phenolic composition and sensory properties in Cabernet Sauvignon wines. Sci Hortic (Amsterdam) 237:105–1…
		–1.00	Mild to Moderate										21.1	ns	-0.0186047	3.1	ns	-0.0882353							533.7	a	0.145279							1037.2	a	0.250392
	2015	–0.85	Control										21.1	ns	0	3.4	ns	0							645.4	b	0							1057	ns	0
		–0.96	Mild to Moderate										21.3	ns	0.00947867	3.6	ns	0.0588235							620.3	b	-0.0388906							1150.3	ns	0.0882687
		–1.04	Mild to Moderate										21.3	ns	0.00947867	3.6	ns	0.0588235							696.4	a	0.0790208							1149.3	ns	0.0873226
	2007	-0.758242	Control	6.87831		0	3.9	a	0	1.1	a	0	22.9	ns	0	5.25	a	0	1.21		0	1.1	ns	0													Shellie KC, Bowen P (2014) Isohydrodynamic behavior in deficit-irrigated Cabernet Sauvignon and Malbec and its relationship between yield and berry composition. Irrig Sci 32:87–97. doi: 10.1007/s00271-013-0416-y
		-1.13187	Moderate to Severe	3.52734		-0.487179	2	b	-0.487179	0.8	b	-0.272727	23.5	ns	0.0262009	3.93	b	-0.251429	0.856		-0.292562	1.07	ns	-0.0272727
	2008	-0.747253	Control	na			na	na		1	a	0	22.8	ns	0	7.16	a	0	1.22		0	1.22	a	0
		-1.20879	Moderate to Severe	na			na	na		0.9	b	-0.1	24	ns	0.0526316	4.74	b	-0.337989	1.287		0.054918	1.43	b	0.172131
	2009	-0.725275	Control	9.70018		0	5.5	a	0	1.2	a	0	23.9	ns	0	3.92	a	0	1.308		0	1.09	a	0
		-1.15385	Moderate to Severe	6.34921		-0.345455	3.6	b	-0.345455	1.1	b	-0.0833333	24.1	ns	0.0083682	3.11	b	-0.206633	1.375		0.0512232	1.25	b	0.146789
	2010	-0.725275	Control	9.52381		0	5.4	a	0	1	ns	0	23.1	a	0	4.92	a	0	1.08		0	1.08	a	0
		-0.989011	Mild to Moderate	6.34921		-0.333333	3.6	b	-0.333333	1	ns	0	23.8	b	0.030303	3.63	b	-0.262195	1.21		0.12037	1.21	b	0.12037
	2002	-0.813187	Control	4.35	ns	0	1.19625		0	0.96	ns	0	23.2	ns	0	6.8	ns	0																			Junquera P, Lissarrague JR, Jiménez L, et al (2012) Long-term effects of different irrigation strategies on yield components, vine vigour, and grape composition in cv. Cabernet-Sauvignon (Vitis vinifera L.). Irrig Sci 30:351–361. doi: 10.1007/s00271-012-0348-y
		-1.1978	Moderate to Severe	3.95	ns	-0.091954	1.08625		-0.091954	0.89	ns	-0.0729167	23.2	ns	0	6	ns	-0.117647
	2004	-0.813187	Control	7.68	ab	0	2.112		0	1	a	0	26.2	ns	0	6.1	ns	0
		-1.1978	Moderate to Severe	3.16	c	-0.588542	0.869		-0.588542	0.7	d	-0.3	26.8	ns	0.0229008	5.6	ns	-0.0819672
	2005	-0.846154	Control	8.19	ab	0	2.25225		0	0.79	a	0	25.3	ns	0	7.9	a	0
		-1.08791	Mild to Moderate	4.87	c	-0.405372	1.33925		-0.405372	0.65	b	-0.177215	24.3	ns	-0.0395257	8.1	a	0.0253165
		-1.34066	Moderate to Severe	1.35	d	-0.835165	0.37125		-0.835165	0.43	c	-0.455696	25.7	ns	0.0158103	7.5	a	-0.0506329
	2006	-0.769231	Control	7.9	a	0	2.1725		0	0.89	a	0	23	c	0	8.1	a	0
		-1.10989	Moderate to Severe	5.65	ab	-0.28481	1.55375		-0.28481	0.7	b	-0.213483	23.1	bc	0.00434783	7	c	-0.135802
		-1.17582	Moderate to Severe	1.58	c	-0.8	0.4345		-0.8	0.56	c	-0.370787	26.3	a	0.143478	6.6	c	-0.185185
	2003	-0.72	Control	10		0	3.25	ns	0	1.05	ns	0	23	b	0	2.5	ns	0	1.13326		0	1.0793	b	0													Acevedo-Opazo C, Ortega-Farias S, Fuentes S (2010) Effects of grapevine (Vitis vinifera L.) water status on water consumption, vegetative growth and grape quality: An irrigation scheduling application to achieve regulated deficit irrigation. Agric Water Manag 97:956–964. doi: 10.1016/j.agwat.2010.01.025
		-0.9275	Mild to Moderate	8.40308		-0.159692	2.731	ns	-0.159692	1.04	ns	-0.00952381	24.3	a	0.0565217	2.9	ns	0.16	1.20167		0.0603657	1.15545	ab	0.0705615
		-0.99	Mild to Moderate	8.89846		-0.110154	2.892	ns	-0.110154	1.07	ns	0.0190476	24.5	a	0.0652174	2.7	ns	0.08	1.29739		0.14483	1.21251	a	0.123431
	2004	-0.6775	Control	8.56308		0	2.783	ns	0	0.96	ns	0	23.9	b	0	3.1	ns	0	1.2997		0	1.35385	b	0
		-0.9575	Mild to Moderate	7.33846		-0.143011	2.385	ns	-0.143011	0.92	ns	-0.0416667	25	a	0.0460251	2.9	ns	-0.0645161	1.46973		0.130822	1.59753	a	0.179989
	2005-2006	-0.685	Control	6.624		0	2.07	ns	0	1.09	a	0	27	b	0				0.6358		0	0.583303		0				0.817285	ns	0	0.749803		0				Koundouras S, Hatzidimitriou E, Karamolegkou M, et al (2009) Irrigation and Rootstock Effects on the Phenolic Concentration and Aroma Potential of Vitis vinifera L. cv. Cabernet Sauvignon Grapes. J Agric Food Chem 57:7805–7813. doi: 10.1021/jf901063a
		-0.945	Mild to Moderate	na			na	na		0.98	ab	-0.100917	27.7	ab	0.0259259				0.7436		0.16955	0.758776		0.300826				0.798637	ns	-0.022817	0.814936		0.0868668
		-1.205	Moderate to Severe	4.672		-0.294686	1.46	ns	-0.294686	0.89	b	-0.183486	29.4	a	0.0888889				0.7128		0.121107	0.800899		0.373041				0.752327	ns	-0.0794802	0.845311		0.127378
	2005-2006	-0.785	Control	7.552		0	2.36	ns	0	1.15	a	0	25.9	ns	0				0.7776		0	0.676174		0				0.977527	a	0	0.850023		0
		-0.92	Mild to Moderate	na			na	na		1.04	a	-0.0956522	26.3	ns	0.015444				0.81		0.0416667	0.778846		0.151843				0.894032	a	-0.0854145	0.859646		0.0113205
		-1.315	Moderate to Severe	4.448		-0.411017	1.39	ns	-0.411017	0.84	b	-0.269565	27.3	ns	0.0540541				0.7424		-0.0452675	0.88381		0.307074				0.698617	b	-0.285322	0.831687		-0.0215718
	1998	-0.657089	Control							1.05	a	0	24.1	ns	0				0.5607		0	0.534	a	0	320	ns	0	0.924		0	0.88	a	0				Kennedy J a., Matthews M a., Waterhouse AL (2002) Effect of maturity and vine water status on grape skin and wine flavonoids. Am J Enol Vitic 53:268–274
		-0.986163	Mild to Moderate							1.05	a	0	24.3	ns	0.00829876				0.66675		0.189139	0.635	a	0.189139	335	ns	0.046875	0.882		-0.0454545	0.84	a	-0.0454545
		-1.26027	Moderate to Severe							0.83	b	-0.209524	24.2	ns	0.00414938				0.68226		0.2168	0.822	b	0.539326	402	ns	0.25625	1.0126		0.0958874	1.22	b	0.386364
Merlot	2011	-0.501407	Control				4.29	a	0	1.84037	a	0	22.1124	ns	0	6.00836	ns	0																			Savoi S, Wong DCJ, Degu A, et al (2017) Multi-Omics and Integrated Network Analyses Reveal New Insights into the Systems Relationships between Metabolites, Structural Genes, and Transcriptional Regulators in Developing Grape Berries (Vitis vinifera L.) Exposed to Water Deficit. Front Plant Sci 8:1–19. doi: 10.3389/fpls.2017.01124
		-1.10347	Moderate to Severe				3.23	b	-0.247086	1.45733	b	-0.208132	23.2189	ns	0.0500398	6.22644	ns	0.0362961
	2012	-0.505999	Control				2.62	a	0	1.61815	a	0	23.3081	a	0	6.14216	ns	0
		-1.22196	Moderate to Severe				1.97	b	-0.248092	1.17811	b	-0.27194	24.5863	b	0.0548393	6.50599	ns	0.0592349
	2011	-0.48	Control				4.06	a	0	1.85	a	0	21.8	a	0	6.18	ns	0	1.33	a	0	0.72	a	0	127	a	0	1.89	ns	0	1.02	a	0	264.2	ns	0	Herrera JC, Bucchetti B, Sabbatini P, et al (2015) Effect of water deficit and severe shoot trimming on the composition of V itis vinifera L. Merlot grapes and wines. Aust J Grape Wine Res n/a-n/a. doi: 10.1111/ajgw.12143
		-1.04	Mild to Moderate				2.92	b	-0.280788	1.41	b	-0.237838	22.9	b	0.0504587	5.98	ns	-0.0323625	1.83	b	0.37594	1.29	b	0.791667	233.5	b	0.838583	1.84	ns	-0.026455	1.29	b	0.264706	290.8	ns	0.100681
	2012	-0.485	Control				2.51	a	0	1.4	a	0	23.1	a	0	5.81	ns	0	1.12	a	0	0.78	a	0	117.7	a	0	1.46	ns	0	1	a	0	304.3	ns	0
		-1.2375	Moderate to Severe				1.74	b	-0.306773	1.08	b	-0.228571	24.5	b	0.0606061	5.78	ns	-0.00516351	1.63	b	0.455357	1.44	b	0.846154	294.7	b	1.50382	1.64	ns	0.123288	1.44	b	0.44	255.6	ns	-0.160039
	2009	-0.798535	Control	18.2	ns	0	13	ns	0	1.28	a	0	26.1	a	0							0.77	a	0													Mendez-Costabel MP, Wilkinson KL, Bastian SEP, et al (2014) Effect of increased irrigation and additional nitrogen fertilisation on the concentration of green aroma compounds in Vitis vinifera L. Merlot fruit and wine. Aust J Grape Wine Res 20:80–90. doi: 10.1111/ajgw.12062
		-0.934066	Mild to Moderate	16.1	ns	-0.115385	11.5	ns	-0.115385	1.16	b	-0.09375	26.4	b	0.0500398							0.88	b	0.142857
	2007	-0.493306	Control							1.87356	a	0	21.2634	a	0	8.29566	a	0	0.743232	a	0	0.410058	a	0				3.39543	ns	0	1.2614	ns	0				Bucchetti B, Matthews M a., Falginella L, et al (2011) Effect of water deficit on Merlot grape tannins and anthocyanins across four seasons. Sci Hortic (Amsterdam) 128:297–305. doi: 10.1016/j.scienta.2011.02.003
		-0.970298	Mild to Moderate							1.72729	b	-0.0780706	22.7676	b	0.0500398	7.40592	b	0.0500398	1.08377	b	0.0500398	0.628368	b	0.0500398				3.27975	ns	0.0500398	1.29294	ns	0.0500398
	2007	-0.67	Control							1.49	a	0	22.6	a	0	6.88	a	0				0.726	a	0	160	ns	0				0.551	ns	0	284	ns	0	Bindon K, Myburgh P, Oberholster A, et al (2011) Response of grape and wine phenolic composition in Vitis vinifera L. cv. Merlot to variation in grapevine water status. South African J Enol Vitic 32:71–88. doi: 10.21548/32-1-1368; Myburgh PA (2011) Response of Vitis vinifera L. cv. Merlot to low frequency irrigation and partial root zone drying in the Western Cape Coastal region - Part II. Vegeta…
		-1.33	Moderate to Severe							1.2	b	-0.194631	24	ab	0.0619469	8.19	b	0.190407				0.967	b	0.331956	227	ns	0.41875				0.54	ns	-0.0199637	357	ns	0.257042
		-1.39	Moderate to Severe							1.14	b	-0.234899	24.18	b	0.0699115	8	b	0.162791				1.242	c	0.710744	195	ns	0.21875				0.599	ns	0.0871143	346	ns	0.21831
	2002-2005	-0.811813	Control				5.31	a	0	1.1	ns	0	24.2	ns	0	5.26	a	0	0.522	ns	0	0.471	ns	0				0.805	a	0	0.724	ns	0				Shellie KC (2011) Interactive effects of deficit irrigation and berry exposure aspect on merlot and cabernet sauvignon in an arid climate. Am J Enol Vitic 62:462–470. doi: 10.5344/ajev.2011.10103
		-1.0728	Mild to Moderate				3.97	b	-0.252354	1.05	ns	-0.0454545	24.3	ns	0.00413223	4.78	b	-0.0912548	0.544	ns	0.0421456	0.554	ns	0.176221				0.679	b	-0.156522	0.675	ns	-0.0676796
	2002	-0.765645	Control				6.1	a	0	1.01	a	0	25.3	a	0	5.9	a	0																			Shellie KC (2006) Vine and berry response of merlot (Vitis vinifera L.) to differential water stress. Am J Enol Vitic 57:514–518
		-0.910512	Mild to Moderate				5.3	a	-0.131148	0.89	a	-0.118812	25.6	ab	0.0118577	5.9	a	0
		-1.15974	Moderate to Severe				3.2	b	-0.47541	0.67	b	-0.336634	26.2	bc	0.0355731	4.7	b	-0.20339
		-0.996049	Mild to Moderate				3.8	b	-0.377049	0.61	b	-0.39604	26.7	c	0.055336	5	b	-0.152542
	2004	-0.566403	Control				10.4	a	0	1.34	ns	0	22.4	ns	0	4.8	a	0
		-0.791701	Control				9.6	ab	-0.0769231	1.33	ns	-0.00746269	21.8	ns	-0.0267857	4.2	b	-0.125
		-1.00569	Mild to Moderate				7.8	c	-0.25	1.22	ns	-0.0895522	22.5	ns	0.00446429	4.3	b	-0.104167
		-0.947105	Mild to Moderate				8.7	bc	-0.163462	1.31	ns	-0.0223881	22.2	ns	-0.00892857	4.1	b	-0.145833
	2004	-0.371691	Control				4.59	a	0	1.8358	a	0	21.5	ns	0	6.7	ns	0	3.31945	a	0																Castellarin SD, Pfeiffer A, Sivilotti P, et al (2007) Transcriptional regulation of anthocyanin biosynthesis in ripening fruits of grapevine under seasonal water deficit. Plant Cell Environ 30:1381–99. doi: 10.1111/j.1365-3040.2007.01716.x
		-0.928373	Mild to Moderate				3.75	b	-0.183007	1.62358	b	-0.115601	21	ns	-0.0232558	7.1	ns	0.0597015	4.13741	b	0.246414
	2005	-0.359711	Control				4.1	a	0	1.70199	a	0	20.2	ns	0	5.5	ns	0	1.28924	a	0
		-1.04506	Mild to Moderate				3.22	b	-0.214634	1.38324	b	-0.187281	19.6	ns	-0.029703	5.1	ns	-0.0727273	1.74157	b	0.35085
Syrah	2011	-0.784116	Control							1.54	a	0	23.5	ns	0	5.23	ns	0				0.357	a	0							0.405	ns	0				Brillante L, Martínez-Lüscher J, Kurtural SK (2018) Applied water and mechanical canopy management affect berry and wine phenolic and aroma composition of grapevine (Vitis vinifera L., cv. Syrah) in Central California. Sci Hortic (Amsterdam) 227:261–271. doi: 10.1016/j.scienta.2017.09.048
		-0.937486	Mild to Moderate							1.39	b	-0.0974026	23.2	ns	-0.012766	5.19	ns	-0.00764818				0.368	b	0.0308123							0.406	ns	0.00246914
	2012	-0.87943	Control							1.53	a	0	26.179	ns	0	6.6253	ns	0	12.59	ns	0	8.45	ns	0	325.99	ns	0	3.31	ns	0	2.23	ns	0	681.68	a	0	Bonada M, Sadras V, Moran M, Fuentes S (2013) Elevated temperature and water stress accelerate mesocarp cell death and shrivelling, and decouple sensory traits in Shiraz berries. Irrig Sci 31:1317–1331. doi: 10.1007/s00271-013-0407-z; Bonada M, Sadras VO (2015) Review: Critical appraisal of methods to investigate the effect of temperature on grapevine berry composition. Aust J Grape Wine Res 21:1…
		-1.25632	Moderate to Severe							1.47	b	-0.0392157	27.1609	ns	0.0375072	6.28345	ns	-0.0515977	12.03	ns	-0.0444797	8.19	ns	-0.0307692	363.49	ns	0.115034	3.07	ns	-0.0725076	2.09	ns	-0.0627803	1009.94	b	0.481546
Tempranillo	2009	-0.784537	Control	16.8	a	0				2.36	a	0	22.3	ns	0	4.7	ns	0				1.04	a	0													Intrigliolo DS, Pérez D, Risco D, et al (2012) Yield components and grape composition responses to seasonal water deficits in Tempranillo grapevines. Irrig Sci 30:339–349. doi: 10.1007/s00271-012-0354-0
		-0.900569	Mild to Moderate	14.8	b	-0.119048				2.15	a	-0.0889831	22.7	ns	0.0179372	4.4	ns	-0.0638298				1.2	b	0.153846
		-1.01088	Mild to Moderate	15.3	ab	-0.0892857				2.35	a	-0.00423729	22	ns	-0.0134529	4.7	ns	0				0.94	a	-0.0961538
		-1.1696	Moderate to Severe	9.7	c	-0.422619				1.55	b	-0.34322	22	ns	-0.0134529	4.8	ns	0.0212766				1.34	b	0.288462
	2005	-0.881584	Control	5.7	a	0				1.7	a	0	22.5	a	0	4.9	ns	0							706	a	0										Intrigliolo DS, Castel JR (2008) Effects of Irrigation on the Performance of Grapevine cv. Tempranillo in Requena, Spain. Am J Enol Vitic 58:30–38
		-1.19034	Moderate to Severe	2.3	b	-0.596491				1.13	b	-0.335294	24.6	b	0.0933333	4.9	ns	0							973	b	0.378187
